# Supplementary material for: Photosynthesis Response and Transcriptional Analysis: Dissecting the Role of SlHB8 in Regulating Drought Resistance in Tomato Plants
Source: Int J Mol Sci. 2023 Oct 23;24(20):15498. doi: 10.3390/ijms242015498 (PMC10607914; doi:10.3390/ijms242015498)
Supplement: Supplementary file 1 [file ijms-24-15498-s001.zip]

Archive with 1 entries (1 files):
- ijms-2627954-supplementary.xlsx
