# Supplementary material for: Photosynthesis Response and Transcriptional Analysis: Dissecting the Role of SlHB8 in Regulating Drought Resistance in Tomato Plants
Source: Int J Mol Sci. 2023 Oct 23;24(20):15498. doi: 10.3390/ijms242015498 (PMC10607914; doi:10.3390/ijms242015498)
Supplement: Supplementary file 1 [file ijms-24-15498-s001.zip › ijms-2627954-supplementary.xlsx]

## Sheet: Primers used in this study
Table S1: Primers used in this study
Primers used in this study (5’→3’)
Real-time PCR
Gene	Sequence	Length
UBI-F	CCAAGATCCAGGACAAGGAA	20
UBI-R	AAATCAAACGCTGCTGGTCT	20
PSBO-F	CCATTGAAGGAGGTGTTGGC	20
PSBO-R	ACTTAACAGTGCCATCCGGA	20
PSAL-F	AGCAGGACTTGTGGTGATCC	20
PSAL-R	TTAGCCCATCCATCTGCAGT	20
PSAN-F	GGCTACAAGTGGTGCGAATT	20
PSAN-R	CCTTGCCTTCACACTCCAAC	20
PSAO-F	CCAGTGACAGCAAGAAACCC	20
PSAO-R	GAAGTGAGAGCAGGTCCAGT	20
PSBP-F	GCCCTGCTAGAACATCCTCT	20
PSBP-R	TTGCAGCTTCTCCATAGGCA	20
PSBR-F	TGGCAAGCACAGTAATGAGC	20
PSBR-R	AGGCATCAACCCCATCTCTC	20
TIC62-F	TAGCACTAAAAGGGGCCCAA	20
TIC62-R	TACAGTCCGAGAACCAACCC	20
TPM-1-F	GAGGTACGCAACAACTGTCC	20
TPM-1-R	GTACATTGCAAGACCCCACC	20
GH3.10-F	ATGGGTCCACAGAGAGTTGG	20
GH3.10-R	AGGGAACAGGCTCATCTTCA	20
APX1-F	CCATGAGGTTCAAAGCGGAG	20
APX1-R	AAGGGAACATCAGGTCCTCC	20
GAPC-F	CCAGGGTGGCTCTACAAAGA	20
GAPC-R	TCCACGATGTACTCTGCTCC	20
CIPK25-F	TAGCGCTGTTGATTTCTGCC	20
CIPK25-R	TCCTCAAAACTTCAGGGGCA	20
SABP2-F	ATGCTGCTGTTTTCTTGGCT	20
SABP2-R	TGGATGTGAGTGGCTCTTCA	20
ABA4-F	CAAGCTGCAGAGGAACCAAA	20
ABA4-R	GACACCCTTGAGCTCCTTCT	20
JA2-F	TGAACTCTCTCAAGGCCGAG	20
JA2-R	CCTTTGTGTTGCCTCGGAAA	20
SlPIP1;3-F	CTTGGTGCTATCTGTGGTGC	20
SlPIP1;3-R	AACCAAGAACACCGCGAATC	20
SlPIP1;7-F	GCTACTGATGCCAAGCGTAG	20
SlPIP1;7-R	TATAGATGACTGCTGCGCCA	20
SlPIP2;6-F	CTAAACGAAGCGCCAGAGAC	20
SlPIP2;6-R	GTAGACAGCGGCGATGAAAG	20
SlTIP3;1-F	CGTCTCCGGTGGTCATATCA	20
SlTIP3;1-R	CAATCCATCCGTAGCAAGCC	20
SlNIP1;2-F	ATGGTGACTTTTCCGGGGAT	20
SlNIP1;2-R	CGTAGGGTCCCACTTGCTAA	20
SlXIP1;1-F	TCACTCTCTCAAAGGCTGGG	20
SlXIP1;1-R	GGATTGATATGGCCTCCGGA	20
